# Supplementary material for: Pancreatic Cancer Cell-Conditioned, Human-Derived Primary Myotubes Display Increased Leucine Turnover, Increased Lipid Accumulation, and Reduced Glucose Uptake
Source: Metabolites. 2022 Nov 10;12(11):1095. doi: 10.3390/metabo12111095 (PMC9696174; doi:10.3390/metabo12111095)
Supplement: Supplementary file 1 [file metabolites-12-01095-s001.zip]

Archive with 1 entries (1 files):
- metabolites-1996254-supplementary.pdf
